# Supplementary material for: Tracking Respiratory Viruses in Pakistan (2022–2025): Genomic and Epidemiologic Insights from Sentinel Surveillance of Influenza, SARS-CoV-2, and RSV
Source: Viruses. 2025 Dec 23;18(1):26. doi: 10.3390/v18010026 (PMC12846446; doi:10.3390/v18010026)
Supplement: Supplementary file 1 [file viruses-18-00026-s001.zip]

Archive with 1 entries (1 files):
- viruses-4033837-supplementary.csv
