# Supplementary material for: Tracking Respiratory Viruses in Pakistan (2022–2025): Genomic and Epidemiologic Insights from Sentinel Surveillance of Influenza, SARS-CoV-2, and RSV
Source: Viruses. 2025 Dec 23;18(1):26. doi: 10.3390/v18010026 (PMC12846446; doi:10.3390/v18010026)
Supplement: Supplementary file 1 [file viruses-18-00026-s001.zip › viruses-4033837-supplementary.csv]

Isolate_Id	Isolate_Name	Subtype	Lineage	Clade	Location	Collection_Date	Host_Age	Host_Age_Unit	Host_Gender
EPI_ISL_19824401	A/Pakistan/NIC/ICT/1283/2025	A / H1N1	pdm09	6B.1A.5a.2a	Asia / Pakistan / Islamabad Capital Territory	23/03/2025	47	Y	Male
EPI_ISL_19824400	A/Pakistan/NIC/ICT/1282/2025	A / H1N1	pdm09	6B.1A.5a.2a	Asia / Pakistan / Islamabad Capital Territory	23/03/2025	21	Y	Male
EPI_ISL_19819620	A/Pakistan/NIC/ICT/1292/2025	A / H1N1	pdm09	6B.1A.5a.2a	Asia / Pakistan / Islamabad Capital Territory	30/03/2025	75	Y	Male
EPI_ISL_19819573	A/Pakistan/NIC/ICT/1255/2025	A / H1N1	pdm09	6B.1A.5a.2a	Asia / Pakistan / Islamabad Capital Territory	10/03/2025	6	Y	Male
EPI_ISL_19819571	A/Pakistan/NIC/JHL/115/2025	A / H1N1	pdm09	6B.1A.5a.2a.1	Asia / Pakistan / Islamabad Capital Territory	05/03/2025	1	Y	Female
EPI_ISL_19819570	A/Pakistan/NIC/JHL/106/2025	A / H1N1	pdm09	6B.1A.5a.2a.1	Asia / Pakistan / Islamabad Capital Territory	05/03/2025	27	Y	Male
EPI_ISL_19819569	A/Pakistan/NIC/SD/193/2025	A / H1N1	pdm09	6B.1A.5a.2a	Asia / Pakistan / Islamabad Capital Territory	12/03/2025	3	Y	Male
EPI_ISL_19819568	A/Pakistan/NIC/SD/184/2025	A / H1N1	pdm09	6B.1A.5a.2a.1	Asia / Pakistan / Islamabad Capital Territory	11/03/2025	33	Y	Female
EPI_ISL_19802696	A/Pakistan/NIC/NIH/771/2025	A / H1N1	pdm09	6B.1A.5a.2a.1	Asia / Pakistan / Islamabad Capital Territory	21/03/2025		Y	Female
EPI_ISL_19802694	A/Pakistan/NIC/NIH/753/2025	A / H1N1	pdm09	6B.1A.5a.2a.1	Asia / Pakistan / Islamabad Capital Territory	20/03/2025	8	Y	Male
EPI_ISL_19802693	A/Pakistan/NIC/NIH/749/2025	A / H1N1	pdm09	6B.1A.5a.2a.1	Asia / Pakistan / Islamabad Capital Territory	20/03/2025	1	Y	Male
EPI_ISL_19802692	A/Pakistan/NIC/NIH/728/2025	A / H1N1	pdm09	6B.1A.5a.2a.1	Asia / Pakistan / Islamabad Capital Territory	18/03/2025	1	Y	Female
EPI_ISL_19802691	A/Pakistan/NIC/NIH/719/2025	A / H1N1	pdm09	6B.1A.5a.2a	Asia / Pakistan / Islamabad Capital Territory	18/03/2025	45	Y	Female
EPI_ISL_19802690	A/Pakistan/NIC/NIH/712/2025	A / H1N1	pdm09	6B.1A.5a.2a	Asia / Pakistan / Islamabad Capital Territory	17/03/2025	3	Y	Male
EPI_ISL_19802689	A/Pakistan/NIC/NIH/704/2025	A / H1N1	pdm09	6B.1A.5a.2a	Asia / Pakistan / Islamabad Capital Territory	17/03/2025	3	Y	Male
EPI_ISL_19802688	A/Pakistan/NIC/NIH/686/2025	A / H1N1	pdm09	6B.1A.5a.2a.1	Asia / Pakistan / Islamabad Capital Territory	04/03/2025	25	Y	Female
EPI_ISL_19802687	A/Pakistan/NIC/NIH/679/2025	A / H1N1	pdm09	unassigned	Asia / Pakistan / Islamabad Capital Territory	13/03/2025	1	Y	Male
EPI_ISL_19802686	A/Pakistan/NIC/NIH/632/2025	A / H1N1	pdm09	6B.1A.5a.2a.1	Asia / Pakistan / Islamabad Capital Territory	10/03/2025	4	Y	Female
EPI_ISL_19802685	A/Pakistan/NIC/NIH/628/2025	A / H1N1	pdm09	6B.1A.5a.2a	Asia / Pakistan / Islamabad Capital Territory	10/03/2025	2	Y	Male
EPI_ISL_19802684	A/Pakistan/NIC/NIH/547/2025	A / H1N1	pdm09	6B.1A.5a.2a	Asia / Pakistan / Islamabad Capital Territory	03/03/2025	75	Y	Male
EPI_ISL_19802683	A/Pakistan/NIC/NIH/540/2025	A / H1N1	pdm09	6B.1A.5a.2a	Asia / Pakistan / Islamabad Capital Territory	03/03/2025	6	M	Female
EPI_ISL_19802682	A/Pakistan/NIC/NIH/538/2025	A / H1N1	pdm09	6B.1A.5a.2a	Asia / Pakistan / Islamabad Capital Territory	28/02/2025	3	M	Female
EPI_ISL_19802681	A/Pakistan/NIC/NIH/488/2025	A / H1N1	pdm09	6B.1A.5a.2a.1	Asia / Pakistan / Islamabad Capital Territory	26/02/2025	7	M	Female
EPI_ISL_19774004	A/Pakistan/NIC/SW/154/2025	A / H1N1	pdm09	6B.1A.5a.2a	Asia / Pakistan / North-West Frontier Province / Swat	25/02/2025	70	Y	Male
EPI_ISL_19774003	A/Pakistan/NIC/SW/88/2025	A / H1N1	pdm09	6B.1A.5a.2a	Asia / Pakistan / North-West Frontier Province / Swat	04/02/2025	60	Y	Male
EPI_ISL_19774002	A/Pakistan/NIC/SD/01/2025	A / H1N1	pdm09	6B.1A.5a.2a	Asia / Pakistan / Sind / Karachi	01/01/2025	3	M	Male
EPI_ISL_19774001	A/Pakistan/NIC/NIH/395/2025	A / H1N1	pdm09	6B.1A.5a.2a.1	Asia / Pakistan / Islamabad Capital Territory	21/02/2025	6	Y	Male
EPI_ISL_19774000	A/Pakistan/NIC/NIH/366/2025	A / H1N1	pdm09	6B.1A.5a.2a.1	Asia / Pakistan / Islamabad Capital Territory	20/02/2025	11	M	Male
EPI_ISL_19773999	A/Pakistan/NIC/NIH/325/2025	A / H1N1	pdm09	6B.1A.5a.2a.1	Asia / Pakistan / Islamabad Capital Territory	18/02/2025	5	Y	Male
EPI_ISL_19773998	A/Pakistan/NIC/NIH/322/2025	A / H1N1	pdm09	6B.1A.5a.2a.1	Asia / Pakistan / Islamabad Capital Territory	18/02/2025	1	M	Male
EPI_ISL_19773997	A/Pakistan/NIC/NIC/243/2025	A / H1N1	pdm09	6B.1A.5a.2a	Asia / Pakistan / Islamabad Capital Territory	14/02/2025	6	Y	Female
EPI_ISL_19773996	A/Pakistan/NIC/NIH/218/2025	A / H1N1	pdm09	6B.1A.5a.2a.1	Asia / Pakistan / Islamabad Capital Territory	13/02/2025	69	Y	Male
EPI_ISL_19773995	A/Pakistan/NIC/NIH/180/2025	A / H1N1	pdm09	6B.1A.5a.2a	Asia / Pakistan / Islamabad Capital Territory	11/02/2025	7	M	Male
EPI_ISL_19773993	A/Pakistan/NIC/ICT/134/2025	A / H1N1	pdm09	6B.1A.5a.2a	Asia / Pakistan / Islamabad Capital Territory	07/02/2025	2	Y	Male
EPI_ISL_19773992	A/Pakistan/NIC/NIH/50/2025	A / H1N1	pdm09	6B.1A.5a.2a	Asia / Pakistan / Islamabad Capital Territory	04/02/2025	8	Y	Male
EPI_ISL_19773990	A/Pakistan/NIC/ICT/1151/2025	A / H1N1	pdm09	6B.1A.5a.2a.1	Asia / Pakistan / Islamabad Capital Territory	18/02/2025	9	Y	Male
EPI_ISL_19773940	A/Pakistan/NIC/ICT/1149/2025	A / H1N1	pdm09	6B.1A.5a.2a.1	Asia / Pakistan / Islamabad Capital Territory	17/02/2025	9	Y	Male
EPI_ISL_19773938	A/Pakistan/NIC/ICT/1107/2025	A / H1N1	pdm09	6B.1A.5a.2a	Asia / Pakistan / Islamabad Capital Territory	11/02/2025	2	Y	Female
EPI_ISL_19773936	A/Pakistan/NIC/ICT/987/2025	A / H1N1	pdm09	6B.1A.5a.2a	Asia / Pakistan / Islamabad Capital Territory	30/01/2025	2	Y	Female
EPI_ISL_19773934	A/Pakistan/NIC/ICT/876/2025	A / H1N1	pdm09	6B.1A.5a.2a	Asia / Pakistan / Islamabad Capital Territory	28/01/2025	5	Y	Male
EPI_ISL_19773932	A/Pakistan/NIC/ICT/828/2025	A / H1N1	pdm09	6B.1A.5a.2a	Asia / Pakistan / Islamabad Capital Territory	27/01/2025	3	M	Male
EPI_ISL_19773931	A/Pakistan/NIC/ICT/764/2025	A / H1N1	pdm09	6B.1A.5a.2a	Asia / Pakistan / Islamabad Capital Territory	24/01/2025	4	Y	Male
EPI_ISL_19773929	A/Pakistan/NIC/ICT/762/2025	A / H1N1	pdm09	6B.1A.5a.2a	Asia / Pakistan / Islamabad Capital Territory	24/01/2025	1	M	Male
EPI_ISL_19773926	A/Pakistan/NIC/ICT/734/2025	A / H1N1	pdm09	6B.1A.5a.2a	Asia / Pakistan / Islamabad Capital Territory	23/01/2025	1	Y	Male
EPI_ISL_19773924	A/Pakistan/NIC/ICT/723/2025	A / H1N1	pdm09	6B.1A.5a.2a	Asia / Pakistan / Islamabad Capital Territory	23/01/2025	7	M	Male
EPI_ISL_19773923	A/Pakistan/NIC/ICT/646/2025	A / H1N1	pdm09	6B.1A.5a.2a	Asia / Pakistan / Islamabad Capital Territory / Islamabad	21/01/2025	7	M	Male
EPI_ISL_19695253	A/Pakistan/NIC/AHF/10/2025	A / H1N1	pdm09	6B.1A.5a.2a.1	Asia / Pakistan / Islamabad Capital Territory	07/01/2025	1	Y	Female
EPI_ISL_19695252	A/Pakistan/NIC/SW/22/2025	A / H1N1	pdm09	6B.1A.5a.2a.1	Asia / Pakistan / Islamabad Capital Territory	14/01/2025	2	M	Male
EPI_ISL_19695251	A/Pakistan/NIC/NMC/46/2025	A / H1N1	pdm09	6B.1A.5a.2a	Asia / Pakistan / Islamabad Capital Territory	14/01/2025	6	M	Female
EPI_ISL_19695220	A/Pakistan/NIC/NMC/42/2025	A / H1N1	pdm09	6B.1A.5a.2a	Asia / Pakistan / Islamabad Capital Territory	14/01/2025	24	Y	Male
EPI_ISL_19695219	A/Pakistan/NIC/NMC/01/2025	A / H1N1	pdm09	6B.1A.5a.2a.1	Asia / Pakistan / Islamabad Capital Territory	03/01/2025	1	Y	Male
EPI_ISL_19695001	A/Pakistan/NIC/KTH/44/2025	A / H1N1	pdm09	6B.1A.5a.2a	Asia / Pakistan / Islamabad Capital Territory	18/01/2025	60	Y	Male
EPI_ISL_19695000	A/Pakistan/NIC/KTH/39/2025	A / H1N1	pdm09	6B.1A.5a.2a.1	Asia / Pakistan / Islamabad Capital Territory	15/01/2025	30	Y	Female
EPI_ISL_19694998	A/Pakistan/NIC/KTH/28/2025	A / H1N1	pdm09	unassigned	Asia / Pakistan / Islamabad Capital Territory	13/01/2025	65	Y	Male
EPI_ISL_19694996	A/Pakistan/NIC/KTH/25/2025	A / H1N1	pdm09	6B.1A.5a.2a	Asia / Pakistan / Islamabad Capital Territory	10/01/2025	2	Y	Female
EPI_ISL_19694978	A/Pakistan/NIC/ICT/618/2025	A / H1N1	pdm09	6B.1A.5a.2a	Asia / Pakistan / Islamabad Capital Territory	20/01/2025	9	Y	Male
EPI_ISL_19694967	A/Pakistan/NIC/ICT/576/2025	A / H1N1	pdm09	6B.1A.5a.2a	Asia / Pakistan / Islamabad Capital Territory	17/01/2025	37	Y	Male
EPI_ISL_19694932	A/Pakistan/NIC/ICT/564/2025	A / H1N1	pdm09	6B.1A.5a.2a	Asia / Pakistan / Islamabad Capital Territory	17/01/2025	1	Y	Female
EPI_ISL_19694922	A/Pakistan/NIC/ICT/549/2025	A / H1N1	pdm09	6B.1A.5a.2a.1	Asia / Pakistan / Islamabad Capital Territory	17/01/2025	81	Y	Female
EPI_ISL_19694921	A/Pakistan/NIC/ICT/459/2025	A / H1N1	pdm09	6B.1A.5a.2a	Asia / Pakistan / Islamabad Capital Territory	16/01/2025	70	Y	Female
EPI_ISL_19694920	A/Pakistan/NIC/ICT/300/2025	A / H1N1	pdm09	6B.1A.5a.2a	Asia / Pakistan	10/01/2025	2	M	Male
EPI_ISL_19694918	A/Pakistan/NIC/ICT/279/2025	A / H1N1	pdm09	6B.1A.5a.2a	Asia / Pakistan / Islamabad Capital Territory	10/01/2025	3	Y	Female
EPI_ISL_19694917	A/Pakistan/NIC/ICT/231/2025	A / H1N1	pdm09	6B.1A.5a.2a.1	Asia / Pakistan / Islamabad Capital Territory	09/01/2025	9	M	Male
EPI_ISL_19694916	A/Pakistan/NIC/ICT/205/2025	A / H1N1	pdm09	6B.1A.5a.2a.1	Asia / Pakistan / Islamabad Capital Territory	08/01/2025	85	Y	Female
EPI_ISL_19694914	A/Pakistan/NIC/ICT/150/2025	A / H1N1	pdm09	6B.1A.5a.2a.1	Asia / Pakistan / Islamabad Capital Territory	07/01/2025	1	Y	Male
EPI_ISL_19694913	A/Pakistan/NIC/ICT/146/2025	A / H1N1	pdm09	6B.1A.5a.2a	Asia / Pakistan / Islamabad Capital Territory	07/01/2025	2	Y	Male
EPI_ISL_19694912	A/Pakistan/NIC/ICT/64/2025	A / H1N1	pdm09	6B.1A.5a.2a	Asia / Pakistan / Islamabad Capital Territory	03/01/2025	3	Y	Female
EPI_ISL_19694911	A/Pakistan/NIC/ICT/53/2025	A / H1N1	pdm09	6B.1A.5a.2a.1	Asia / Pakistan / Islamabad Capital Territory	02/01/2025	50	Y	Male
EPI_ISL_19694907	A/Pakistan/NIC/ICT/11/2025	A / H1N1	pdm09	6B.1A.5a.2a.1	Asia / Pakistan / Islamabad Capital Territory	01/01/2025	1	Y	Male
EPI_ISL_19517415	A/Pakistan/NIC/ICT/3293/2024	A / H1N1	pdm09	6B.1A.5a.2a	Asia / Pakistan / Islamabad Capital Territory	22/10/2024	5	Y	Male
EPI_ISL_19517335	A/Pakistan/NIC/ICT/3254/2024	A / H1N1	pdm09	6B.1A.5a.2a	Asia / Pakistan / Islamabad Capital Territory	18/10/2024	4	Y	Male
EPI_ISL_19517314	A/Pakistan/NIC/ICT/3212/2024	A / H1N1	pdm09	6B.1A.5a.2a	Asia / Pakistan / Islamabad Capital Territory	15/10/2024	5	Y	Male
EPI_ISL_19517291	A/Pakistan/NIC/ICT/3191/2024	A / H1N1	pdm09	6B.1A.5a.2a	Asia / Pakistan / Islamabad Capital Territory	14/10/2024	82	Y	Female
EPI_ISL_19517290	A/Pakistan/NIC/ICT/3169/2024	A / H1N1	pdm09	6B.1A.5a.2a	Asia / Pakistan / Islamabad Capital Territory	12/10/2024	82	Y	Female
EPI_ISL_19517289	A/Pakistan/NIC/ICT/3126/2024	A / H1N1	pdm09	6B.1A.5a.2a	Asia / Pakistan / Islamabad Capital Territory	10/10/2024	79	Y	Female
EPI_ISL_19517265	A/Pakistan/NIC/ICT/3090/2024	A / H1N1	pdm09	6B.1A.5a.2a	Asia / Pakistan / Islamabad Capital Territory	08/10/2024	61	Y	Male
EPI_ISL_19517259	A/Pakistan/NIC/ICT/3080/2024	A / H1N1	pdm09	6B.1A.5a.2a	Asia / Pakistan / Islamabad Capital Territory	07/10/2024	47	Y	Female
EPI_ISL_19517226	A/Pakistan/NIC/ICT/3010/2024	A / H1N1	pdm09	6B.1A.5a.2a	Asia / Pakistan / Islamabad Capital Territory	02/10/2024	68	Y	Male
EPI_ISL_19516338	A/Pakistan/NIC/ICT/2874/2024	A / H1N1	pdm09	6B.1A.5a.2a	Asia / Pakistan / Islamabad Capital Territory	25/09/2024	13	Y	Male
EPI_ISL_19516337	A/Pakistan/NIC/ICT/2858/2024	A / H1N1	pdm09	6B.1A.5a.2a	Asia / Pakistan / Islamabad Capital Territory	25/09/2024	27	Y	Female
EPI_ISL_19516335	A/Pakistan/NIC/ICT/2819/2024	A / H1N1	pdm09	6B.1A.5a.2a	Asia / Pakistan / Islamabad Capital Territory	24/09/2024	67	Y	Male
EPI_ISL_19516334	A/Pakistan/NIC/ICT/2789/2024	A / H1N1	pdm09	6B.1A.5a.2a	Asia / Pakistan / Islamabad Capital Territory	24/09/2024	11	M	Male
EPI_ISL_19516333	A/Pakistan/NIC/ICT/2784/2024	A / H1N1	pdm09	6B.1A.5a.2a	Asia / Pakistan / Islamabad Capital Territory	23/09/2024	31	M	Male
EPI_ISL_19516170	A/Pakistan/NIC/ICT/2739/2024	A / H1N1	pdm09	6B.1A.5a.2a	Asia / Pakistan / Islamabad Capital Territory	22/09/2024	45	Y	Male
EPI_ISL_19516169	A/Pakistan/NIC/ICT/2690/2024	A / H1N1	pdm09	6B.1A.5a.2a	Asia / Pakistan / Islamabad Capital Territory	20/09/2024	5	M	Female
EPI_ISL_19516168	A/Pakistan/NIC/ICT/2659/2024	A / H1N1	pdm09	6B.1A.5a.2a	Asia / Pakistan / Islamabad Capital Territory	19/09/2024	37	Y	Female
EPI_ISL_19516167	A/Pakistan/NIC/ICT/2648/2024	A / H1N1	pdm09	6B.1A.5a.2a	Asia / Pakistan / Islamabad Capital Territory	18/09/2024	35	Y	Male
EPI_ISL_19516166	A/Pakistan/NIC/ICT/2625/2024	A / H1N1	pdm09	6B.1A.5a.2a	Asia / Pakistan / Islamabad Capital Territory	18/09/2024	55	Y	Male
EPI_ISL_19516165	A/Pakistan/NIC/ICT/2566/2024	A / H1N1	pdm09	6B.1A.5a.2a	Asia / Pakistan / Islamabad Capital Territory	15/09/2024	61	Y	Male
EPI_ISL_19515784	A/Pakistan/NIC/ICT/2488/2024	A / H1N1	pdm09	6B.1A.5a.2a	Asia / Pakistan / Islamabad Capital Territory	11/09/2024	38	Y	Female
EPI_ISL_19515783	A/Pakistan/NIC/ICT/2480/2024	A / H1N1	pdm09	6B.1A.5a.2a	Asia / Pakistan / Islamabad Capital Territory	10/09/2024	49	Y	Male
EPI_ISL_19515782	A/Pakistan/NIC/ICT/2463/2024	A / H1N1	pdm09	6B.1A.5a.2a	Asia / Pakistan / Islamabad Capital Territory	09/09/2024	44	M	Female
EPI_ISL_19515781	A/Pakistan/NIC/ICT/2454/2024	A / H1N1	pdm09	6B.1A.5a.2a	Asia / Pakistan / Islamabad Capital Territory	02/09/2024	23	M	Male
EPI_ISL_17696592	A/Pakistan/GIHSN/ICT/2045/2023	A / H1N1	pdm09	6B.1A.5a.2a	Asia / Pakistan / Islamabad Capital Territory	21/05/2023	63	Y	Male
EPI_ISL_17696591	A/Pakistan/GIHSN/ICT/2035/2023	A / H1N1	pdm09	6B.1A.5a.2a	Asia / Pakistan / Islamabad Capital Territory	17/05/2023	80	Y	Male
EPI_ISL_17696590	A/Pakistan/GIHSN/ICT/1933/2023	A / H1N1	pdm09	6B.1A.5a.2a	Asia / Pakistan / Islamabad Capital Territory	03/05/2023	80	Y	Female
EPI_ISL_17696407	A/Pakistan/GIHSN/ICT/1916/2023	A / H1N1	pdm09	6B.1A.5a.2a	Asia / Pakistan / Islamabad Capital Territory	01/05/2023	49	Y	Male
EPI_ISL_17696406	A/Pakistan/GIHSN/ICT/1862/2023	A / H1N1	pdm09	6B.1A.5a.2a	Asia / Pakistan / Islamabad Capital Territory	25/04/2023	65	Y	Male
EPI_ISL_17696405	A/Pakistan/GIHSN/ICT/1856/2023	A / H1N1	pdm09	6B.1A.5a.2a	Asia / Pakistan / Islamabad Capital Territory	24/04/2023	28	Y	Male
EPI_ISL_17553880	A/Pakistan/GIHSN/GB/375/2023	A / H1N1	pdm09	6B.1A.5a.2a	Asia / Pakistan / Islamabad Capital Territory	17/04/2023	46	Y	Male
EPI_ISL_17553368	A/Pakistan/GIHSN/GB/327/2023	A / H1N1	pdm09	6B.1A.5a.2a	Asia / Pakistan / Islamabad Capital Territory	04/04/2023	46	Y	Female
EPI_ISL_17553048	A/Pakistan/GIHSN/ICT/1838/2023	A / H1N1	pdm09	6B.1A.5a.2a	Asia / Pakistan / Islamabad Capital Territory	15/04/2023	22	Y	Male
EPI_ISL_17553047	A/Pakistan/GIHSN/ICT/1798/2023	A / H1N1	pdm09	6B.1A.5a.2a	Asia / Pakistan / Islamabad Capital Territory	08/04/2023	22	Y	Male
EPI_ISL_17553035	A/Pakistan/GIHSN/ICT/1780/2023	A / H1N1	pdm09	6B.1A.5a.2a	Asia / Pakistan / Islamabad Capital Territory	06/04/2023	58	Y	Male
EPI_ISL_17553034	A/Pakistan/GIHSN/ICT/1682/2023	A / H1N1	pdm09	6B.1A.5a.2a	Asia / Pakistan / Islamabad Capital Territory	28/03/2023	71	Y	Male
EPI_ISL_17553033	A/Pakistan/GIHSN/ICT/1634/2023	A / H1N1	pdm09	6B.1A.5a.2a	Asia / Pakistan / Islamabad Capital Territory	25/03/2023	74	Y	Male
EPI_ISL_17276250	A/Pakistan/GIHSN/ICT/1586/2023	A / H1N1	pdm09	6B.1A.5a.2a	Asia / Pakistan / Islamabad Capital Territory	22/03/2023	44	Y	Female
EPI_ISL_17276241	A/Pakistan/GIHSN/ICT/1547/2023	A / H1N1	pdm09	6B.1A.5a.2a	Asia / Pakistan / Islamabad Capital Territory	19/03/2023	38	Y	Male
EPI_ISL_17276222	A/Pakistan/GIHSN/ICT/1532/2023	A / H1N1	pdm09	6B.1A.5a.2a	Asia / Pakistan / Islamabad Capital Territory	18/03/2023	78	Y	Male
EPI_ISL_17276220	A/Pakistan/GIHSN/ICT/1527/2023	A / H1N1	pdm09	6B.1A.5a.2a	Asia / Pakistan / Islamabad Capital Territory	18/03/2023	62	Y	Female
EPI_ISL_17276177	A/Pakistan/GIHSN/ICT/1454/2023	A / H1N1	pdm09	6B.1A.5a.2a	Asia / Pakistan / Islamabad Capital Territory	14/03/2023	44	Y	Male
EPI_ISL_17276176	A/Pakistan/GIHSN/ICT/1328/2023	A / H1N1	pdm09	6B.1A.5a.2a	Asia / Pakistan / Islamabad Capital Territory	07/03/2023	24	Y	Male
EPI_ISL_17276175	A/Pakistan/GIHSN/ICT/1225/2023	A / H1N1	pdm09	6B.1A.5a.2a	Asia / Pakistan / Islamabad Capital Territory	03/03/2023	37	Y	Male
EPI_ISL_17276174	A/Pakistan/GIHSN/ICT/1224/2023	A / H1N1	pdm09	6B.1A.5a.2a	Asia / Pakistan / Islamabad Capital Territory	02/03/2023	23	Y	Male
EPI_ISL_17087640	A/Pakistan/GIHSN/ICT/1111/2023	A / H1N1	pdm09	6B.1A.5a.2a	Asia / Pakistan / Islamabad Capital Territory	25/02/2023	40	Y	Male
EPI_ISL_17087639	A/Pakistan/GIHSN/ICT/1140/2023	A / H1N1	pdm09	6B.1A.5a.2a	Asia / Pakistan / Islamabad Capital Territory	26/02/2023	25	Y	Male
EPI_ISL_17087638	A/Pakistan/GIHSN/ICT/1155/2023	A / H1N1	pdm09	6B.1A.5a.2a	Asia / Pakistan / Islamabad Capital Territory	27/02/2023	49	Y	Male
EPI_ISL_17087637	A/Pakistan/GIHSN/ICT/1165/2023	A / H1N1	pdm09	6B.1A.5a.2a	Asia / Pakistan / Islamabad Capital Territory	28/02/2023	62	Y	Male
EPI_ISL_17087636	A/Pakistan/GIHSN/ICT/1193/2023	A / H1N1	pdm09	6B.1A.5a.2a	Asia / Pakistan / Islamabad Capital Territory	01/03/2023	72	Y	Male
EPI_ISL_17087635	A/Pakistan/GIHSN/ICT/1214/2023	A / H1N1	pdm09	6B.1A.5a.2a	Asia / Pakistan / Islamabad Capital Territory	02/03/2023	39	Y	Male
EPI_ISL_17087634	A/Pakistan/GIHSN/ICT/1221/2023	A / H1N1	pdm09	6B.1A.5a.2a	Asia / Pakistan / Islamabad Capital Territory	02/03/2023	42	Y	Male
EPI_ISL_16980077	A/Pakistan/GIHSN/ICT/1071/2023	A / H1N1	pdm09	6B.1A.5a.2a	Asia / Pakistan / Islamabad Capital Territory	22/02/2023	39	Y	Male
EPI_ISL_16980076	A/Pakistan/GIHSN/ICT/734/2023	A / H1N1	pdm09	6B.1A.5a.2a	Asia / Pakistan / Islamabad Capital Territory	29/01/2023	40	Y	Male
EPI_ISL_16979983	A/Pakistan/GIHSN/ICT/663/2023	A / H1N1	pdm09	6B.1A.5a.2a	Asia / Pakistan / Islamabad Capital Territory	24/01/2023	30	Y	Male
EPI_ISL_16979982	A/Pakistan/GIHSN/ICT/762/2023	A / H1N1	pdm09	6B.1A.5a.2a	Asia / Pakistan / Islamabad Capital Territory	30/01/2023	31	Y	Male
EPI_ISL_16979981	A/Pakistan/GIHSN/ICT/815/2023	A / H1N1	pdm09	6B.1A.5a.2a	Asia / Pakistan / Islamabad Capital Territory	04/02/2023	64	Y	Male
EPI_ISL_16979979	A/Pakistan/GIHSN/ICT/929/2023	A / H1N1	pdm09	6B.1A.5a.2a	Asia / Pakistan / Islamabad Capital Territory	16/01/2023	72	Y	Male
EPI_ISL_16979978	A/Pakistan/GIHSN/ICT/986/2023	A / H1N1	pdm09	6B.1A.5a.2a	Asia / Pakistan / Islamabad Capital Territory	19/02/2023	29	Y	Male
EPI_ISL_16979977	A/Pakistan/GIHSN/ICT/699/2023	A / H1N1	pdm09	6B.1A.5a.2a	Asia / Pakistan / Islamabad Capital Territory	24/01/2023	30	Y	Female
EPI_ISL_16979974	A/Pakistan/GIHSN/ICT/655/2023	A / H1N1	pdm09	6B.1A.5a.2a	Asia / Pakistan / Islamabad Capital Territory	24/01/2023	28	Y	Male
EPI_ISL_16970436	A/Pakistan/GIHSN/ICT-958-23	A / H1N1	pdm09	6B.1A.5a.2a	Asia / Pakistan / Islamabad Capital Territory	31/01/2023	37	Y	Male
EPI_ISL_16631913	A/Pakistan/GIHSN-ICT-230/2023	A / H1N1	pdm09	6B.1A.5a.2a	Asia / Pakistan / Islamabad Capital Territory	09/01/2023	2	Y	Male
EPI_ISL_16631797	A/Pakistan/GIHSN-ICT-152/2023	A / H1N1	pdm09	6B.1A.5a.2a	Asia / Pakistan / Islamabad Capital Territory	05/01/2023	45	Y	Male
EPI_ISL_16630764	A/Pakistan/GIHSN-ICT-123/2023	A / H1N1	pdm09	6B.1A.5a.2a	Asia / Pakistan / Islamabad Capital Territory	04/01/2023	4	Y	Male
EPI_ISL_16630762	A/Pakistan/GIHSN-PB-15/2023	A / H1N1	pdm09	6B.1A.5a.2a	Asia / Pakistan / Islamabad Capital Territory	04/01/2023	59	Y	Male
EPI_ISL_16629363	A/Pakistan/GIHSN-GB-445/2022	A / H1N1	pdm09	6B.1A.5a.2a	Asia / Pakistan / Islamabad Capital Territory	29/12/2022	32	Y	Male
EPI_ISL_16629198	A/Pakistan/GIHSN-ICT-1113/2022	A / H1N1	pdm09	6B.1A.5a.2a	Asia / Pakistan / Islamabad Capital Territory	31/12/2022	74	Y	Male
EPI_ISL_19322956	A/Pakistan/ICT/960/2024	A / H3N2		3C.2a1b.2a.2a.3a.1	Asia / Pakistan / Islamabad Capital Territory	22/03/2024	12	M	Male
EPI_ISL_19322698	A/Pakistan/ICT/959/2024	A / H3N2		3C.2a1b.2a.2a.3a.1	Asia / Pakistan / Islamabad Capital Territory	22/03/2024	24	M	Male
EPI_ISL_19322666	A/Pakistan/ICT/931/2024	A / H3N2		3C.2a1b.2a.2a.3a.1	Asia / Pakistan / Islamabad Capital Territory	22/03/2024	4	M	Male
EPI_ISL_19322665	A/Pakistan/ICT/909/2024	A / H3N2		3C.2a1b.2a.2a.3a.1	Asia / Pakistan / Islamabad Capital Territory	21/03/2024	10	Y	Male
EPI_ISL_19322664	A/Pakistan/ICT/901/2024	A / H3N2		3C.2a1b.2a.2a.3a.1	Asia / Pakistan / Islamabad Capital Territory	21/03/2024	6	M	Female
EPI_ISL_19322663	A/Pakistan/ICT/898/2024	A / H3N2		3C.2a1b.2a.2a.3a.1	Asia / Pakistan / Islamabad Capital Territory	21/03/2024	3	M	Male
EPI_ISL_19322662	A/Pakistan/ICT/835/2024	A / H3N2		3C.2a1b.2a.2a.3a.1	Asia / Pakistan / Islamabad Capital Territory	18/03/2024	75	Y	Male
EPI_ISL_19322661	A/Pakistan/ICT/591/2024	A / H3N2		3C.2a1b.2a.2a.3a.1	Asia / Pakistan / Islamabad Capital Territory	07/03/2024	2	M	Male
EPI_ISL_19322660	A/Pakistan/ICT/571/2024	A / H3N2		3C.2a1b.2a.2a.3a.1	Asia / Pakistan / Islamabad Capital Territory	06/03/2024	11	Y	Female
EPI_ISL_19322658	A/Pakistan/ICT/541/2024	A / H3N2		3C.2a1b.2a.2a.3a.1	Asia / Pakistan / Islamabad Capital Territory	04/03/2024	63	Y	Male
EPI_ISL_19322657	A/Pakistan/ICT/474/2024	A / H3N2		3C.2a1b.2a.2a.3a.1	Asia / Pakistan / Islamabad Capital Territory	28/02/2024	72	Y	Male
EPI_ISL_19322656	A/Pakistan/ICT/454/2024	A / H3N2		3C.2a1b.2a.2a.3a.1	Asia / Pakistan / Islamabad Capital Territory	27/02/2024	9	M	Male
EPI_ISL_19322655	A/Pakistan/ICT/442/2024	A / H3N2		3C.2a1b.2a.2a.3a.1	Asia / Pakistan / Islamabad Capital Territory	26/02/2024	90	Y	Female
EPI_ISL_19322652	A/Pakistan/ICT/436/2024	A / H3N2		3C.2a1b.2a.2a.3a.1	Asia / Pakistan / Islamabad Capital Territory	26/02/2024	11	M	Male
EPI_ISL_19322650	A/Pakistan/KPK/24/2024	A / H3N2		3C.2a1b.2a.2a.3a.1	Asia / Pakistan / North-West Frontier Province	23/01/2024	65	Y	Male
EPI_ISL_19322649	A/Pakistan/ICT/334/2024	A / H3N2		3C.2a1b.2a.2a.3a.1	Asia / Pakistan / Islamabad Capital Territory	20/02/2024	2	M	Female
EPI_ISL_19322648	A/Pakistan/ICT/325/2024	A / H3N2		3C.2a1b.2a.2a.3a.1	Asia / Pakistan / Islamabad Capital Territory	20/02/2024	8	M	Male
EPI_ISL_19322647	A/Pakistan/ICT/323/2024	A / H3N2		3C.2a1b.2a.2a.3a.1	Asia / Pakistan / Islamabad Capital Territory	20/02/2024	5	M	Male
EPI_ISL_19322646	A/Pakistan/ICT/245/2024	A / H3N2		3C.2a1b.2a.2a.3a.1	Asia / Pakistan / Islamabad Capital Territory	15/02/2024	2	Y	Female
EPI_ISL_19322645	A/Pakistan/ICT/204/2024	A / H3N2		3C.2a1b.2a.2a.3a.1	Asia / Pakistan / Islamabad Capital Territory	10/02/2024	2	M	Female
EPI_ISL_19322644	A/Pakistan/ICT/160/2024	A / H3N2		3C.2a1b.2a.2a.3a.1	Asia / Pakistan / Islamabad Capital Territory	06/02/2024	2	M	Male
EPI_ISL_19322643	A/Pakistan/ICT/138/2024	A / H3N2		3C.2a1b.2a.2a.3a.1	Asia / Pakistan / Islamabad Capital Territory	04/02/2024	5	M	Male
EPI_ISL_19322642	A/Pakistan/ICT/55/2024	A / H3N2		3C.2a1b.2a.2a.3a.1	Asia / Pakistan / Islamabad Capital Territory	27/01/2024	73	Y	Male
EPI_ISL_19322641	A/Pakistan/ICT/50/2024	A / H3N2		3C.2a1b.2a.2a.3a.1	Asia / Pakistan / Islamabad Capital Territory	26/01/2024	7	M	Male
EPI_ISL_19322640	A/Pakistan/ICT/19/2024	A / H3N2		3C.2a1b.2a.2a.3a.1	Asia / Pakistan / Islamabad Capital Territory	24/01/2024	2	M	Male
EPI_ISL_19322639	A/Pakistan/ICT/18/2024	A / H3N2		3C.2a1b.2a.2a.3a.1	Asia / Pakistan / Islamabad Capital Territory	24/01/2024	9	M	Male
EPI_ISL_18724706	A/Pakistan/GIHSN/ICT/3175/2023	A / H3N2		3C.2a1b.2a.2a.3a.1	Asia / Pakistan / Islamabad Capital Territory	22/12/2023	3	Y	Male
EPI_ISL_18724657	A/Pakistan/GIHSN/ICT/3169/2023	A / H3N2		3C.2a1b.2a.2a.3a.1	Asia / Pakistan / Islamabad Capital Territory	22/12/2023	2	Y	Male
EPI_ISL_18724656	A/Pakistan/GIHSN/ICT/3167/2023	A / H3N2		3C.2a1b.2a.2a.3a.1	Asia / Pakistan / Islamabad Capital Territory	22/12/2023	3	Y	Female
EPI_ISL_18724655	A/Pakistan/GIHSN/ICT/3122/2023	A / H3N2		3C.2a1b.2a.2a.3a.1	Asia / Pakistan / Islamabad Capital Territory	21/12/2023	42	Y	Male
EPI_ISL_18724654	A/Pakistan/GIHSN/ICT/3101/2023	A / H3N2		3C.2a1b.2a.2a.3a.1	Asia / Pakistan / Islamabad Capital Territory	20/12/2023	25	Y	Female
EPI_ISL_18724653	A/Pakistan/GIHSN/ICT/3084/2023	A / H3N2		3C.2a1b.2a.2a.3a.1	Asia / Pakistan / Islamabad Capital Territory	20/12/2023	17	Y	Male
EPI_ISL_18724652	A/Pakistan/GIHSN/ICT/2903/2023	A / H3N2		3C.2a1b.2a.2a.3a.1	Asia / Pakistan / Islamabad Capital Territory	14/12/2023	4	M	Male
EPI_ISL_18724651	A/Pakistan/GIHSN/ICT/2825/2023	A / H3N2		3C.2a1b.2a.2a.3a.1	Asia / Pakistan / Islamabad Capital Territory	11/12/2023	2	Y	Male
EPI_ISL_18724650	A/Pakistan/GIHSN/ICT/2816/2023	A / H3N2		3C.2a1b.2a.2a.3a.1	Asia / Pakistan / Islamabad Capital Territory	11/12/2023	20	Y	Male
EPI_ISL_18724649	A/Pakistan/GIHSN/ICT/2809/2023	A / H3N2		3C.2a1b.2a.2a.3a.1	Asia / Pakistan / Islamabad Capital Territory	11/12/2023	47	Y	Male
EPI_ISL_18705174	A/Pakistan/GIHSN/ICT/2785/2023	A / H3N2		3C.2a1b.2a.2a.3a.1	Asia / Pakistan / Islamabad Capital Territory	20/12/2023	1	Y	Male
EPI_ISL_18705173	A/Pakistan/GIHSN/ICT/2784/2023	A / H3N2		3C.2a1b.2a.2a.3a.1	Asia / Pakistan / Islamabad Capital Territory	20/12/2023	7	Y	Male
EPI_ISL_18705172	A/Pakistan/GIHSN/ICT/2746/2023	A / H3N2		3C.2a1b.2a.2a.3a.1	Asia / Pakistan / Islamabad Capital Territory	14/12/2023	3	Y	Male
EPI_ISL_18705171	A/Pakistan/GIHSN/ICT/2716/2023	A / H3N2		3C.2a1b.2a.2a.3a.1	Asia / Pakistan / Islamabad Capital Territory	08/12/2023	85	Y	Female
EPI_ISL_18705170	A/Pakistan/GIHSN/ICT/2688/2023	A / H3N2		3C.2a1b.2a.2a.3a.1	Asia / Pakistan / Islamabad Capital Territory	06/12/2023	1	Y	Male
EPI_ISL_18705169	A/Pakistan/GIHSN/ICT/2672/2023	A / H3N2		3C.2a1b.2a.2a.3a.1	Asia / Pakistan / Islamabad Capital Territory	05/12/2023	53	Y	Female
EPI_ISL_17276916	A/Pakistan/GIHSN/ICT/1465/2023	A / H3N2		3C.2a1b.2a.2a.3b	Asia / Pakistan / Islamabad Capital Territory	15/03/2023	10	Y	Male
EPI_ISL_17276287	A/Pakistan/GIHSN/ICT/1339/2023	A / H3N2		3C.2a1b.2a.2a.3b	Asia / Pakistan / Islamabad Capital Territory	08/03/2023	60	Y	Female
EPI_ISL_17276286	A/Pakistan/GIHSN/ICT/1314/2023	A / H3N2		3C.2a1b.2a.2a.3b	Asia / Pakistan / Islamabad Capital Territory	07/03/2023	51	Y	Female
EPI_ISL_17276259	A/Pakistan/GIHSN/ICT/1234/2023	A / H3N2		3C.2a1b.2a.2a.3b	Asia / Pakistan / Islamabad Capital Territory	03/03/2023	29	Y	Male
EPI_ISL_16995103	A/Pakistan/GIHSN/ICT/830/2023	A / H3N2		3C.2a1b.2a.2a.3b	Asia / Pakistan / Islamabad Capital Territory	06/02/2023	63	Y	Male
EPI_ISL_16995101	A/Pakistan/GIHSN/ICT/855/2023	A / H3N2		3C.2a1b.2a.2a.3b	Asia / Pakistan / Islamabad Capital Territory	09/02/2023	57	Y	Male
EPI_ISL_16995100	A/Pakistan/GIHSN/ICT/905/2023	A / H3N2		3C.2a1b.2a.2a.3b	Asia / Pakistan / Islamabad Capital Territory	14/02/2023	19	Y	Male
EPI_ISL_16995098	A/Pakistan/GIHSN/ICT/923/2023	A / H3N2		3C.2a1b.2a.2a.3b	Asia / Pakistan / Islamabad Capital Territory	15/02/2023	37	Y	Male
EPI_ISL_16973397	A/PAKISTAN/GIHSN/ICT/1029/2023	A / H3N2		3C.2a1b.2a.2a.3b	Asia / Pakistan / Islamabad Capital Territory	20/02/2023	57	Y	Male
EPI_ISL_16972586	A/Pakistan/GIHSN/ICT/969/2023	A / H3N2		3C.2a1b.2a.2a.3b	Asia / Pakistan / Islamabad Capital Territory	18/02/2023	48	Y	Male
EPI_ISL_16631990	A/Pakistan/GIHSN-ICT-610/2023	A / H3N2		3C.2a1b.2a.2b	Asia / Pakistan / Islamabad Capital Territory	21/01/2023	29	Y	Male
EPI_ISL_19699266	A/Pakistan/NIC/ICT/577/2025	B	Victoria	V1A.3a.2	Asia / Pakistan / Islamabad Capital Territory	17/01/2025	45	Y	Female
EPI_ISL_19699265	A/Pakistan/NIC/ICT/546/2025	B	Victoria	V1A.3a.2	Asia / Pakistan / Islamabad Capital Territory	17/01/2025	53	Y	Female
EPI_ISL_19699264	A/Pakistan/NIC/ICT/533/2025	B	Victoria	V1A.3a.2	Asia / Pakistan / Islamabad Capital Territory	17/01/2025	5	Y	Male
EPI_ISL_19699263	A/Pakistan/NIC/ICT/520/2025	B	Victoria	V1A.3a.2	Asia / Pakistan / Islamabad Capital Territory	17/01/2025	7	M	Male
EPI_ISL_19699227	A/Pakistan/NIC/ICT/422/2025	B	Victoria	V1A.3a.2	Asia / Pakistan / Islamabad Capital Territory	15/01/2025	4	Y	Male
EPI_ISL_19699226	A/Pakistan/NIC/ICT/340/2025	B	Victoria	V1A.3a.2	Asia / Pakistan / Islamabad Capital Territory	13/01/2025	27	Y	Male
EPI_ISL_19699225	A/Pakistan/NIC/ICT/313/2025	B	Victoria	V1A.3a.2	Asia / Pakistan / Islamabad Capital Territory	13/01/2025	1	Y	Female
EPI_ISL_19699152	A/Pakistan/NIC/ICT/284/2025	B	Victoria	V1A.3a.2	Asia / Pakistan / Islamabad Capital Territory	10/01/2025	34	Y	Female
EPI_ISL_19699151	A/Pakistan/NIC/KTH/01/2025	B	Victoria	V1A.3a.2	Asia / Pakistan / North-West Frontier Province / Peshawar	07/01/2025	68	Y	Male
EPI_ISL_19699150	A/Pakistan/NIC/KTH/09/2025	B	Victoria	V1A.3a.2	Asia / Pakistan / North-West Frontier Province / Peshawar	07/01/2025	68	Y	Male
EPI_ISL_19699149	A/Pakistan/NIC/KTH/13/2025	B	Victoria	V1A.3a.2	Asia / Pakistan / North-West Frontier Province / Peshawar	07/01/2025	60	Y	Female
EPI_ISL_19699148	A/Pakistan/NMC/12/2025	B	Victoria	V1A.3a.2	Asia / Pakistan / Punjab / Multan	06/01/2025	44	Y	Female
EPI_ISL_19699147	A/Pakistan/NMC/28/2025	B	Victoria	V1A.3a.2	Asia / Pakistan / Punjab / Multan	06/01/2025	2	M	Female
EPI_ISL_19699146	A/Pakistan/NIC/JHL/10/2025	B	Victoria	V1A.3a.2	Asia / Pakistan / Punjab / Lahore	01/01/2025	48	Y	Female
EPI_ISL_19699145	A/Pakistan/NIC/JHL/44/2025	B	Victoria	V1A.3a.2	Asia / Pakistan / Punjab / Lahore	22/01/2025	48	Y	Male
EPI_ISL_19699143	A/Pakistan/NIC/ICT/218/2025	B	Victoria	V1A.3a.2	Asia / Pakistan / Islamabad Capital Territory	08/01/2025	1	Y	Male
EPI_ISL_19699142	A/Pakistan/NIC/ICT/190/2025	B	Victoria	V1A.3a.2	Asia / Pakistan / Islamabad Capital Territory	08/01/2025	4	Y	Female
EPI_ISL_19699141	A/Pakistan/NIC/ICT/185/2025	B	Victoria	V1A.3a.2	Asia / Pakistan / Islamabad Capital Territory	08/01/2025	37	Y	Male
EPI_ISL_19699139	A/Pakistan/NIC/ICT/159/2025	B	Victoria	V1A.3a.2	Asia / Pakistan / Islamabad Capital Territory	07/01/2025	3	Y	Male
EPI_ISL_19699138	A/Pakistan/NIC/ICT/131/2025	B	Victoria	V1A.3a.2	Asia / Pakistan / Islamabad Capital Territory	06/01/2025	36	Y	Male
EPI_ISL_19699137	A/Pakistan/NIC/ICT/59/2025	B	Victoria	V1A.3a.2	Asia / Pakistan / Islamabad Capital Territory	03/01/2025	3	Y	Male
EPI_ISL_19699136	A/Pakistan/NIC/ICT/21/2025	B	Victoria	V1A.3a.2	Asia / Pakistan / Islamabad Capital Territory	01/01/2025	5	Y	Female
EPI_ISL_19699134	A/Pakistan/NIC/ICT/01/2025	B	Victoria	V1A.3a.2	Asia / Pakistan / Islamabad Capital Territory / Islamabad	01/01/2025	1	Y	Male
EPI_ISL_19322955	A/Pakistan/ICT/1783/2024	B	Victoria	V1A.3a.2	Asia / Pakistan / Islamabad Capital Territory	01/06/2024	15	Y	Female
EPI_ISL_19322954	A/Pakistan/ICT/1759/2024	B	Victoria	V1A.3a.2	Asia / Pakistan / Islamabad Capital Territory	19/05/2024	55	Y	Male
EPI_ISL_19322953	A/Pakistan/ICT/1749/2024	B	Victoria	V1A.3a.2	Asia / Pakistan / Islamabad Capital Territory	23/05/2024	35	Y	Male
EPI_ISL_19322952	A/Pakistan/ICT/1978/2024	B	Victoria	V1A.3a.2	Asia / Pakistan / Islamabad Capital Territory	19/07/2024	29	Y	Female
EPI_ISL_19322951	A/Pakistan/ICT/1932/2024	B	Victoria	V1A.3a.2	Asia / Pakistan / Islamabad Capital Territory	13/07/2024	11	M	Female
EPI_ISL_19322935	A/Pakistan/ICT/1907/2024	B	Victoria	V1A.3a.2	Asia / Pakistan / Islamabad Capital Territory	13/07/2024	33	Y	Male
EPI_ISL_19322718	A/Pakistan/ICT/1870/2024	B	Victoria	V1A.3a.2	Asia / Pakistan / Islamabad Capital Territory	01/07/2024	50	Y	Male
EPI_ISL_19322667	A/Pakistan/ICT/1848/2024	B	Victoria	V1A.3a.2	Asia / Pakistan / Islamabad Capital Territory	22/03/2024	2	M	Male
EPI_ISL_17277264	A/Pakistan/GIHSN/ICT/1417/2023	B	Victoria	V1A.3a.2	Asia / Pakistan / Islamabad Capital Territory	11/03/2023	5	Y	Male
EPI_ISL_17277203	A/Pakistan/GIHSN/ICT/1253/2023	B	Victoria	V1A.3a.2	Asia / Pakistan / Islamabad Capital Territory	04/03/2023	69	Y	Male
EPI_ISL_17277158	A/Pakistan/GIHSN/ICT/1202/2023	B	Victoria	V1A.3a.2	Asia / Pakistan / Islamabad Capital Territory	01/03/2023	48	Y	Male
EPI_ISL_17087764	A/Pakistan/GIHSN/ICT/1091/2023	B	Victoria	V1A.3a.2	Asia / Pakistan / Islamabad Capital Territory	24/02/2023	50	Y	Male
EPI_ISL_17087763	A/Pakistan/GIHSN/ICT/1094/2023	B	Victoria	V1A.3a.2	Asia / Pakistan / Islamabad Capital Territory	24/02/2023	32	Y	Male
EPI_ISL_17087641	A/Pakistan/GIHSN/ICT/1097/2023	B	Victoria	V1A.3a.2	Asia / Pakistan / Islamabad Capital Territory	24/02/2023	44	Y	Male
EPI_ISL_17560615	hCoV-19/Pakistan/NIHPV-ICT-1611/2023	SARS-CoV-2	FL.18	GRA	Asia / Pakistan	24/03/2023	38	Y	Male
EPI_ISL_17560616	hCoV-19/Pakistan/NIHPV-ICT-1644/2023	SARS-CoV-3	XBB.1.9	GRA	Asia / Pakistan	26/03/2023	72	Y	Male
EPI_ISL_17560617	hCoV-19/Pakistan/NIHPV-ICT-1689/2023	SARS-CoV-4	XBB.1.9.1	GRA	Asia / Pakistan	28/03/2023	64	Y	Male
EPI_ISL_17560618	hCoV-19/Pakistan/NIHPV-ICT-1721/2023	SARS-CoV-5	XBB.1.9.1	GRA	Asia / Pakistan	31/03/2023	59	Y	Male
EPI_ISL_17560619	hCoV-19/Pakistan/NIHPV-ICT-1771/2023	SARS-CoV-6	FL.26	GRA	Asia / Pakistan	05/04/2023	22	Y	Male
EPI_ISL_17560620	hCoV-19/Pakistan/NIHPV-ICT-1829/2023	SARS-CoV-7	XBB.1.9.1	GRA	Asia / Pakistan	13/04/2023	28	Y	Male
EPI_ISL_17560621	hCoV-19/Pakistan/NIHPV-GB-330/2023	SARS-CoV-8	XBB.1.9.1	GRA	Asia / Pakistan/Gilgit	06/04/2023	47	Y	Male
EPI_ISL_17560622	hCoV-19/Pakistan/NIHPV-GB-353/2023	SARS-CoV-9	FL.4	GRA	Asia / Pakistan/Gilgit	12/04/2023	59	Y	Male
EPI_ISL_17560623	hCoV-19/Pakistan/NIHPV-GB-368/2023	SARS-CoV-10	XBB.1.9.1	GRA	Asia / Pakistan/Gilgit	14/04/2023	38	Y	Female
EPI_ISL_18042761	hCoV-19/Pakistan/NIHPV-SD-511/2023	SARS-CoV-11	XBB.1.5 (consensus call)	GRA	Asia / Pakistan/Gilgit	11/05/2023	51	Y	Male
EPI_ISL_18042762	hCoV-19/Pakistan/NIHPV-SD--523/2023	SARS-CoV-12	XBB.1.5 (consensus call)	GRA	Asia / Pakistan/Karachi	13/05/2023	40	Y	Male
EPI_ISL_18042812	hCoV-19/Pakistan/NIHPV-SD--542/2023	SARS-CoV-13	XBB.1.9.1	GRA	Asia / Pakistan/Karachi	15/05/2023	35	Y	Female
EPI_ISL_18042813	hCoV-19/Pakistan/NIHPV-SD--551/2023	SARS-CoV-14	XBB.1.5 (consensus call)	GRA	Asia / Pakistan/Karachi	18/05/2023	56	Y	Female
EPI_ISL_18042821	hCoV-19/Pakistan/NIHPV-PB--612/2023	SARS-CoV-15	XBB.1.9.1	GRA	Asia / Pakistan/Lahore	05/05/2023	26	Y	Male
EPI_ISL_18042822	hCoV-19/Pakistan/NIHPV-PB--618/2023	SARS-CoV-16	XBB.1.16	GRA	Asia / Pakistan/Lahore	05/05/2023	42	Y	Male
EPI_ISL_18042936	hCoV-19/Pakistan/NIHPV-PB--626/2023	SARS-CoV-17	XBB.1.5 (consensus call)	GRA	Asia / Pakistan/Lahore	07/05/2023	18	Y	Male
EPI_ISL_18042937	hCoV-19/Pakistan/NIHPV-PB--642/2023	SARS-CoV-18	XBB.1.16	GRA	Asia / Pakistan/Lahore	20/05/2023	52	Y	Male
EPI_ISL_18042962	hCoV-19/Pakistan/NIHPV-PB-650/2023	SARS-CoV-19	XBB.1.16	GRA	Asia / Pakistan/Lahore	28/05/2023	31	Y	Male
EPI_ISL_18902310	hCoV-19/Pakistan/NIHPV-AFIP-02/2024	SARS-CoV-20	JN.1	GRA	Asia / Pakistan	05/01/2024	54	Y	Male
EPI_ISL_18902311	hCoV-19/Pakistan/NIHPV-AFIP-03/2024	SARS-CoV-21	JN.1	GRA	Asia / Pakistan	08/01/2024	42	Y	Female
EPI_ISL_18902312	hCoV-19/Pakistan/NIHPV-AFIP-04/2024	SARS-CoV-22	JN.1	GRA	Asia / Pakistan	09/01/2024	54	Y	Male
EPI_ISL_18902313	hCoV-19/Pakistan/NIHPV-AFIP-05/2024	SARS-CoV-23	JN.1	GRA	Asia / Pakistan	09/01/2024	42	Y	Male
EPI_ISL_18902314	hCoV-19/Pakistan/NIHPV-AFIP-06/2024	SARS-CoV-24	JN.1	GRA	Asia / Pakistan	10/01/2024	70	Y	Female
EPI_ISL_18902315	hCoV-19/Pakistan/NIHPV-AFIP-07/2024	SARS-CoV-25	JN.1	GRA	Asia / Pakistan	10/01/2024	44	Y	Male
EPI_ISL_18902316	hCoV-19/Pakistan/NIHPV-AFIP-08/2024	SARS-CoV-26	JN.1	GRA	Asia / Pakistan	10/01/2024	54	Y	Male
EPI_ISL_18902324	hCoV-19/Pakistan/NIHPV-AFIP-09/2024	SARS-CoV-27	JN.1	GRA	Asia / Pakistan	11/01/2024	11	Y	Female
EPI_ISL_18902329	hCoV-19/Pakistan/NIHPV-AFIP-10/2024	SARS-CoV-28	JN.1.64	GRA	Asia / Pakistan	17/01/2024	67	Y	Female
EPI_ISL_18902442	hCoV-19/Pakistan/NIV-AFIP-11/2024	SARS-CoV-29	JN.1.64	GRA	Asia / Pakistan	18/01/2024	45	Y	Female
EPI_ISL_18902443	hCoV-19/Pakistan/NIV-AFIP-12/2024	SARS-CoV-30	JN.1	GRA	Asia / Pakistan	19/01/2024	23	Y	Male
EPI_ISL_18902875	hCoV-19/Pakistan/NIV-AFIP-13/2024	SARS-CoV-31	JN.1	GRA	Asia / Pakistan	23/01/2024	39	Y	Male
EPI_ISL_18902886	hCoV-19/Pakistan/NIV-AFIP-14/2024	SARS-CoV-32	JN.1	GRA	Asia / Pakistan	23/01/2024	26	Y	Female
EPI_ISL_18902887	hCoV-19/Pakistan/NIV-AFIP-15/2024	SARS-CoV-33	JN.1	GRA	Asia / Pakistan	25/01/2024	58	Y	Female
EPI_ISL_18902934	hCoV-19/Pakistan/NIV-ICT-648/2024	SARS-CoV-34	JN.1	GRA	Asia / Pakistan	24/01/2024	68	Y	Male
EPI_ISL_18902945	hCoV-19/Pakistan/NIV-ICT-655/2024	SARS-CoV-35	JN.1	GRA	Asia / Pakistan	24/01/2024	57	Y	Female
EPI_ISL_18902947	hCoV-19/Pakistan/NIV-ICT-861/2024	SARS-CoV-36	JN.1.64	GRA	Asia / Pakistan	30/01/2024	1	Y	Female
EPI_ISL_19029883	hCoV-19/Pakistan/NIC-ICT-700/2024	SARS-CoV-37	JN.1	GRA	Asia / Pakistan / Islamabad	14/03/2024	2	M	Male
EPI_ISL_19029884	hCoV-19/Pakistan/NIC-ICT-704/2024	SARS-CoV-38	JN.1.64 (consensus call)	GRA	Asia / Pakistan / Islamabad	14/03/2024	2	M	Female
EPI_ISL_19029885	hCoV-19/Pakistan/NIC-ICT-709/2024	SARS-CoV-39	JN.1	GRA	Asia / Pakistan / Islamabad	14/03/2024	26	Y	Male
EPI_ISL_19029886	hCoV-19/Pakistan/NIC-ICT-711/2024	SARS-CoV-40	JN.1	GRA	Asia / Pakistan / Islamabad	14/03/2024	15	Y	Male
EPI_ISL_19029887	hCoV-19/Pakistan/NIC-ICT-719/2024	SARS-CoV-41	JN.1	GRA	Asia / Pakistan / Islamabad	15/03/2024	85	Y	Male
EPI_ISL_19029888	hCoV-19/Pakistan/NIC-ICT-723/2024	SARS-CoV-42	JN.1	GRA	Asia / Pakistan / Islamabad	15/03/2024	61	Y	Male
EPI_ISL_19029889	hCoV-19/Pakistan/NIC-ICT-725/2024	SARS-CoV-43	JN.1.64 (consensus call)	GRA	Asia / Pakistan / Islamabad	15/03/2024	89	Y	Male
EPI_ISL_19029890	hCoV-19/Pakistan/NIC-ICT-728/2024	SARS-CoV-44	JN.1	GRA	Asia / Pakistan / Islamabad	15/03/2024	75	Y	Female
EPI_ISL_19029891	hCoV-19/Pakistan/NIC-ICT-737/2024	SARS-CoV-45	JN.1	GRA	Asia / Pakistan / Islamabad	16/03/2024	72	Y	Male
EPI_ISL_19029892	hCoV-19/Pakistan/NIC-ICT-738/2024	SARS-CoV-46	JN.1	GRA	Asia / Pakistan / Islamabad	16/03/2024	66	Y	Male
EPI_ISL_19029893	hCoV-19/Pakistan/NIC-ICT-742/2024	SARS-CoV-47	JN.1	GRA	Asia / Pakistan / Islamabad	16/03/2024	81	Y	Male
EPI_ISL_19029894	hCoV-19/Pakistan/NIC-ICT-743/2024	SARS-CoV-48	JN.1	GRA	Asia / Pakistan / Islamabad	16/03/2024	85	Y	Male
EPI_ISL_19029895	hCoV-19/Pakistan/NIC-ICT-746/2024	SARS-CoV-49	JN.1	GRA	Asia / Pakistan / Islamabad	16/03/2024	37	Y	Male
EPI_ISL_19029896	hCoV-19/Pakistan/NIC-ICT-748/2024	SARS-CoV-50	JN.1	GRA	Asia / Pakistan / Islamabad	17/03/2024	1	M	Male
EPI_ISL_19029897	hCoV-19/Pakistan/NIC-ICT-750/2024	SARS-CoV-51	JN.1	GRA	Asia / Pakistan / Islamabad	17/03/2024	2	M	Male
EPI_ISL_19029898	hCoV-19/Pakistan/NIC-ICT-768/2024	SARS-CoV-52	JN.1	GRA	Asia / Pakistan / Islamabad	17/03/2024	19	Y	Female
EPI_ISL_19029899	hCoV-19/Pakistan/NIC-ICT-772/2024	SARS-CoV-53	JN.1	GRA	Asia / Pakistan / Islamabad	17/03/2024	78	Y	Male
EPI_ISL_19029900	hCoV-19/Pakistan/NIC-ICT-774/2024	SARS-CoV-54	JN.1	GRA	Asia / Pakistan / Islamabad	17/03/2024	66	Y	Female
EPI_ISL_19029901	hCoV-19/Pakistan/NIC-ICT-776/2024	SARS-CoV-55	JN.1	GRA	Asia / Pakistan / Islamabad	17/03/2024	46	Y	Female
EPI_ISL_19029902	hCoV-19/Pakistan/NIC-LHR-918/2024	SARS-CoV-56	JN.1	GRA	Asia / Pakistan / Lahore	21/03/2024	71	Y	Female
EPI_ISL_19029903	hCoV-19/Pakistan/NIC-LHR-923/2024	SARS-CoV-57	JN.1	GRA	Asia / Pakistan / Lahore	21/03/2024	52	Y	Male
EPI_ISL_19029904	hCoV-19/Pakistan/NIC-MUL-198/2024	SARS-CoV-58	JN.1	GRA	Asia / Pakistan / Multan	23/03/2024	80	Y	Male
EPI_ISL_19029905	hCoV-19/Pakistan/NIC-MUL-215/2024	SARS-CoV-59	JN.1	GRA	Asia / Pakistan / Multan	23/03/2024	80	Y	Male
EPI_ISL_19029906	hCoV-19/Pakistan/NIC-ICT-1012/2024	SARS-CoV-60	JN.1	GRA	Asia / Pakistan / Islamabad	25/03/2024	51	Y	Female
EPI_ISL_19029907	hCoV-19/Pakistan/NIC-ICT-1022/2024	SARS-CoV-61	JN.1	GRA	Asia / Pakistan / Islamabad	25/03/2024	47	Y	Female
EPI_ISL_19029908	hCoV-19/Pakistan/NIC-ICT-1027/2024	SARS-CoV-62	JN.1	GRA	Asia / Pakistan / Islamabad	26/03/2024	61	Y	Male
EPI_ISL_19029909	hCoV-19/Pakistan/NIC-ICT-1028/2024	SARS-CoV-63	JN.1	GRA	Asia / Pakistan / Islamabad	26/03/2024	64	Y	Male
EPI_ISL_19029910	hCoV-19/Pakistan/NIC-ICT-1031/2024	SARS-CoV-64	JN.1	GRA	Asia / Pakistan / Islamabad	27/03/2024	37	Y	Female
EPI_ISL_19029911	hCoV-19/Pakistan/NIC-ICT-1032/2024	SARS-CoV-65	JN.1	GRA	Asia / Pakistan / Islamabad	28/03/2024	71	Y	Male
EPI_ISL_19029912	hCoV-19/Pakistan/NIC-ICT-1034/2024	SARS-CoV-66	JN.1	GRA	Asia / Pakistan / Islamabad	29/03/2024	53	Y	Female
EPI_ISL_19029913	hCoV-19/Pakistan/NIC-ICT-1040/2024	SARS-CoV-67	JN.1	GRA	Asia / Pakistan / Islamabad	30/03/2024	47	Y	Female
EPI_ISL_19029914	hCoV-19/Pakistan/NIC-ICT-1043/2024	SARS-CoV-68	JN.1	GRA	Asia / Pakistan / Islamabad	30/03/2024	52	Y	Female
EPI_ISL_19029915	hCoV-19/Pakistan/NIC-ICT-1045/2024	SARS-CoV-69	JN.1	GRA	Asia / Pakistan / Islamabad	31/03/2024	56	Y	Female
EPI_ISL_19029916	hCoV-19/Pakistan/NIC-ICT-1046/2024	SARS-CoV-70	JN.1	GRA	Asia / Pakistan / Islamabad	31/03/2024	45	Y	Female
EPI_ISL_19029917	hCoV-19/Pakistan/NIC-ICT-1048/2024	SARS-CoV-71	JN.1	GRA	Asia / Pakistan / Islamabad	31/03/2024	67	Y	Male
EPI_ISL_19029918	hCoV-19/Pakistan/NIC-ICT-1052/2024	SARS-CoV-72	JN.1	GRA	Asia / Pakistan / Islamabad	01/04/2024	43	Y	Male
EPI_ISL_19029919	hCoV-19/Pakistan/NIC-ICT-1055/2024	SARS-CoV-73	JN.1.64 (consensus call)	GRA	Asia / Pakistan / Islamabad	01/04/2024	54	Y	Female
EPI_ISL_19029920	hCoV-19/Pakistan/NIC-ICT-1057/2024	SARS-CoV-74	JN.1	GRA	Asia / Pakistan / Islamabad	01/04/2024	64	Y	Male
EPI_ISL_19029921	hCoV-19/Pakistan/NIC-ICT-1059/2024	SARS-CoV-75	JN.1.64 (consensus call)	GRA	Asia / Pakistan / Islamabad	01/04/2024	46	Y	Male
EPI_ISL_19029922	hCoV-19/Pakistan/NIC-ICT-1061/2024	SARS-CoV-76	JN.1	GRA	Asia / Pakistan / Islamabad	02/04/2024	43	Y	Female
EPI_ISL_19029923	hCoV-19/Pakistan/NIC-ICT-1063/2024	SARS-CoV-77	JN.1	GRA	Asia / Pakistan / Islamabad	02/04/2024	42	Y	Female
EPI_ISL_19029924	hCoV-19/Pakistan/NIC-ICT-1067/2024	SARS-CoV-78	JN.1	GRA	Asia / Pakistan / Islamabad	02/04/2024	38	Y	Male
EPI_ISL_19423447	hCoV-19/Pakistan/NIC-ICT-2193/2024	SARS-CoV-79	JN.1	GRA	Asia / Pakistan / Rawalpindi	15/08/2024	34	Y	Male
EPI_ISL_19423448	hCoV-19/Pakistan/NIC-ICT-2077/2024	SARS-CoV-80	JN.1	GRA	Asia / Pakistan / Islamabad	26/07/2024	2	Y	Male
EPI_ISL_19423449	hCoV-19/Pakistan/NIC-ICT-2132/2024	SARS-CoV-81	JN.1	GRA	Asia / Pakistan / Islamabad	06/08/2024	45	Y	Female
EPI_ISL_19423450	hCoV-19/Pakistan/NIC-ICT-2186/2024	SARS-CoV-82	JN.1	GRA	Asia / Pakistan / Islamabad	13/08/2024	43	Y	Male
EPI_ISL_19423451	hCoV-19/Pakistan/NIC-ICT-2221/2024	SARS-CoV-83	KP.2.3 (consensus call)	GRA	Asia / Pakistan / Islamabad	18/08/2024	61	Y	Male
EPI_ISL_19423452	hCoV-19/Pakistan/NIC-ICT-2122/2024	SARS-CoV-84	JN.1	GRA	Asia / Pakistan / Lahore	18/08/2024	53	Y	Female
EPI_ISL_19423453	hCoV-19/Pakistan/NIC-ICT-2226/2024	SARS-CoV-85	JN.1	GRA	Asia / Pakistan / Rawalpindi	19/08/2024	25	Y	Male
EPI_ISL_19423454	hCoV-19/Pakistan/NIC-ICT-2234/2024	SARS-CoV-86	JN.1	GRA	Asia / Pakistan / Lahore	19/08/2024	55	Y	Female
EPI_ISL_19423455	hCoV-19/Pakistan/NIC-ICT-2251/2024	SARS-CoV-87	JN.1	GRA	Asia / Pakistan / Rawalpindi	21/08/2024	41	Y	Male
EPI_ISL_19423456	hCoV-19/Pakistan/NIC-ICT-2294/2024	SARS-CoV-88	KP.2.3.8 (consensus call)	GRA	Asia / Pakistan / Islamabad	22/08/2024	6	Y	Male
EPI_ISL_19423457	hCoV-19/Pakistan/NIC-ICT-2295/2024	SARS-CoV-89	KP.2.3.8 (consensus call)	GRA	Asia / Pakistan / Islamabad	22/08/2024	40	Y	Male
EPI_ISL_19423458	hCoV-19/Pakistan/NIC-ICT-2306/2024	SARS-CoV-90	JN.1	GRA	Asia / Pakistan / Rawalpindi	23/08/2024	29	Y	Male
EPI_ISL_19423459	hCoV-19/Pakistan/NIC-ICT-2316/2024	SARS-CoV-91	JN.1	GRA	Asia / Pakistan / Rawalpindi	24/08/2024	37	Y	Male
EPI_ISL_19423460	hCoV-19/Pakistan/NIC-ICT-2335/2024	SARS-CoV-92	JN.1	GRA	Asia / Pakistan / Rawalpindi	27/08/2024	15	Y	Female
EPI_ISL_19423461	hCoV-19/Pakistan/NIC-ICT-2330/2024	SARS-CoV-93	JN.1	GRA	Asia / Pakistan / Rawalpindi	27/08/2024	13	Y	Male
EPI_ISL_19423462	hCoV-19/Pakistan/NIC-ICT-2321/2024	SARS-CoV-94	KP.2.3.8 (consensus call)	GRA	Asia / Pakistan / Islamabad	26/08/2024	45	Y	Female
EPI_ISL_19423463	hCoV-19/Pakistan/NIC-ICT-2332/2024	SARS-CoV-95	JN.1	GRA	Asia / Pakistan / Rawalpindi	28/08/2024	34	Y	Female
EPI_ISL_19423464	hCoV-19/Pakistan/NIC-ICT-2334/2024	SARS-CoV-96	JN.1	GRA	Asia / Pakistan / Rawalpindi	29/08/2024	36	Y	Female
EPI_ISL_19423465	hCoV-19/Pakistan/NIC-ICT-2339/2024	SARS-CoV-97	JN.1	GRA	Asia / Pakistan / Rawalpindi	29/08/2024	51	Y	Male
EPI_ISL_19423466	hCoV-19/Pakistan/NIC-ICT-2345/2024	SARS-CoV-98	JN.1	GRA	Asia / Pakistan / Lahore	30/08/2024	60	Y	Female
EPI_ISL_19423467	hCoV-19/Pakistan/NIC-ICT-2346/2024	SARS-CoV-99	JN.1	GRA	Asia / Pakistan / Lahore	30/08/2024	72	Y	Male
EPI_ISL_19423468	hCoV-19/Pakistan/NIC-ICT-2350/2024	SARS-CoV-100	KP.2.3.8 (consensus call)	GRA	Asia / Pakistan / Islamabad	01/09/2024	73	Y	Male
EPI_ISL_19423469	hCoV-19/Pakistan/NIC-ICT-2351/2024	SARS-CoV-101	KP.2.3.8 (consensus call)	GRA	Asia / Pakistan / Islamabad	01/09/2024	7	Y	Female
EPI_ISL_19893146	hCoV-19/Pakistan/NIC-NIH-1178/2025	SARS-CoV-102	LP.8.1.1 (consensus call)	GRA	Asia / Pakistan / Islamabad	19/05/2025	27	Y	Male
EPI_ISL_19893189	hCoV-19/Pakistan/NIC-NIH-1244/2025	SARS-CoV-103	LP.8.1.1 (consensus call)	GRA	Asia / Pakistan / Islamabad	20/05/2025	2	M	Male
EPI_ISL_19893198	hCoV-19/Pakistan/NIC-ICT-1400/2025	SARS-CoV-104	LF.7.9.5 (consensus call)	GRA	Asia / Pakistan / Islamabad	02/05/2025	3	Y	Male
EPI_ISL_19893199	hCoV-19/Pakistan/NIC-ICT-1423/2025	SARS-CoV-105	NY.3.3 (consensus call)	GRA	Asia / Pakistan / Islamabad	13/05/2025	2	M	Male
EPI_ISL_19893200	hCoV-19/Pakistan/NIC-NIH-1227/2025	SARS-CoV-106	NY.3.2 (consensus call)	GRA	Asia / Pakistan / Islamabad	21/05/2025	5	M	Male
EPI_ISL_19893201	hCoV-19/Pakistan/NIC-SD-279/2025	SARS-CoV-107	XEC (consensus call)	GRA	Asia / Pakistan / Karachi	07/05/2025	25	Y	Female
EPI_ISL_19893202	hCoV-19/Pakistan/NIC-SD-288/2025	SARS-CoV-108	XEC (consensus call)	GRA	Asia / Pakistan / Karachi	08/05/2025	1	Y	Male
EPI_ISL_19893203	hCoV-19/Pakistan/NIC-SD-255/2025	SARS-CoV-109	XEC.25.1 (consensus call)	GRA	Asia / Pakistan / Karachi	29/04/2025	6	M	Female
EPI_ISL_19893204	hCoV-19/Pakistan/NIC-SD-287/2025	SARS-CoV-110	XEC.25.1 (consensus call)	GRA	Asia / Pakistan / Karachi	10/05/2025	18	Y	Female
EPI_ISL_19893205	hCoV-19/Pakistan/NIC-SD-262/2025	SARS-CoV-111	XEC.25.1 (consensus call)	GRA	Asia / Pakistan / Karachi	03/05/2025	25	Y	Female
EPI_ISL_19893206	hCoV-19/Pakistan/NIC-SD-275/2025	SARS-CoV-112	XEC.25.1 (consensus call)	GRA	Asia / Pakistan / Karachi	07/05/2025	30	Y	Male
EPI_ISL_19893208	hCoV-19/Pakistan/NIC-SD-272/2025	SARS-CoV-113	XEC.25.1 (consensus call)	GRA	Asia / Pakistan / Karachi	09/05/2025	25	Y	Female
EPI_ISL_19893210	hCoV-19/Pakistan/NIC-NIH-1143/2025	SARS-CoV-114	LF.7.9 (consensus call)	GRA	Asia / Pakistan / Islamabad	13/05/2025	9	M	Female
EPI_ISL_19893212	hCoV-19/Pakistan/NIC-NIH-1139/2025	SARS-CoV-115	LF.7.9 (consensus call)	GRA	Asia / Pakistan / Islamabad	13/05/2025	26	Y	Female
EPI_ISL_19893213	hCoV-19/Pakistan/NIC-NIH-1164/2025	SARS-CoV-116	LF.7.9 (consensus call)	GRA	Asia / Pakistan / Islamabad	16/05/2025	26	Y	Female
EPI_ISL_19893214	hCoV-19/Pakistan/NIC-NIH-1248/2025	SARS-CoV-117	LP.8.1.1 (consensus call)	GRA	Asia / Pakistan / Islamabad	19/05/2025	2	M	Male
EPI_ISL_19893222	hCoV-19/Pakistan/NIC-NIH-1216/2025	SARS-CoV-118	LP.8.1.1 (consensus call)	GRA	Asia / Pakistan / Islamabad	20/05/2025	6	M	Female
EPI_ISL_19893232	hCoV-19/Pakistan/NIC-ICT-1447/2025	SARS-CoV-119	XFG (consensus call)	GRA	Asia / Pakistan / Islamabad	30/05/2025	4	M	Female
EPI_ISL_19893340	hCoV-19/Pakistan/NIC-NIH-1444/2025	SARS-CoV-120	XFG (consensus call)	GRA	Asia / Pakistan / Islamabad	29/05/2025	7	M	Male
EPI_ISL_19893385	hCoV-19/Pakistan/NIC-NIH-1432/2025	SARS-CoV-121	XFG (consensus call)	GRA	Asia / Pakistan / Islamabad	22/05/2025	6	Y	Female
EPI_ISL_19893386	hCoV-19/Pakistan/NIC-NIH-1423/2025	SARS-CoV-122	XFG (consensus call)	GRA	Asia / Pakistan / Islamabad	13/05/2025	2	M	Male
EPI_ISL_19893387	hCoV-19/Pakistan/NIC-NIH-1421/2025	SARS-CoV-123	XFG (consensus call)	GRA	Asia / Pakistan / Islamabad	13/05/2025	9	M	Male
EPI_ISL_19894171	hCoV-19/Pakistan/NIC-AFIP-6280/2025	SARS-CoV-124	XFG (consensus call)	GRA	Asia / Pakistan / Rawalpindi	01/05/2025	1	Y	Male
EPI_ISL_19894172	hCoV-19/Pakistan/NIC-AFIP-3336/2025	SARS-CoV-125	XFG (consensus call)	GRA	Asia / Pakistan / Jhelum	30/04/2025	54	Y	Male
EPI_ISL_19894195	hCoV-19/Pakistan/NIC-AFIP-3758/2025	SARS-CoV-126	XFG (consensus call)	GRA	Asia / Pakistan / Rawalpindi	08/05/2025	82	Y	Male
EPI_ISL_19894196	hCoV-19/Pakistan/NIC-AFIP-3321/2025	SARS-CoV-127	XFG (consensus call)	GRA	Asia / Pakistan / Islamabad	30/04/2025	51	Y	Male
EPI_ISL_19894197	hCoV-19/Pakistan/NIC-AFIP-3862/2025	SARS-CoV-128	XEC (consensus call)	GRA	Asia / Pakistan / Rawalpindi	09/05/2025	34	Y	Male
EPI_ISL_19894199	hCoV-19/Pakistan/NIC-AFIP-67572/2025	SARS-CoV-129	XEC (consensus call)	GRA	Asia / Pakistan / Rawalpindi	12/05/2025	68	Y	Male
EPI_ISL_19894202	hCoV-19/Pakistan/NIC-AFIP-3787/2025	SARS-CoV-130	XEC (consensus call)	GRA	Asia / Pakistan / Rawalpindi	08/05/2025	24	Y	Female
EPI_ISL_19894206	hCoV-19/Pakistan/NIC-AFIP-3346/2025	SARS-CoV-131	XEC (consensus call)	GRA	Asia / Pakistan / Rawalpindi	30/04/2025	66	Y	Female
EPI_ISL_19894209	hCoV-19/Pakistan/NIC-AFIP-3980/2025	SARS-CoV-132	XEC (consensus call)	GRA	Asia / Pakistan / Rawalpindi	12/05/2025	57	Y	Female
EPI_ISL_19894210	hCoV-19/Pakistan/NIC-AFIP-3963/2025	SARS-CoV-133	XEC (consensus call)	GRA	Asia / Pakistan / Rawalpindi	13/05/2025	55	Y	Male
EPI_ISL_19894253	hCoV-19/Pakistan/NIC-AFIP-4003/2025	SARS-CoV-134	XEC (consensus call)	GRA	Asia / Pakistan / Rawalpindi	14/05/2025	24	Y	Female
EPI_ISL_19894272	hCoV-19/Pakistan/NIC-AFIP-3646/2025	SARS-CoV-135	XEC (consensus call)	GRA	Asia / Pakistan / Rawalpindi	06/05/2025	46	Y	Male
EPI_ISL_19894273	hCoV-19/Pakistan/NIC-AFIP-3377/2025	SARS-CoV-136	LP.8.1.1 (consensus call)	GRA	Asia / Pakistan / Rawalpindi	02/05/2025	1	Y	Male
EPI_ISL_19894274	hCoV-19/Pakistan/NIC-AFIP-3953/2025	SARS-CoV-137	LP.8.1.1 (consensus call)	GRA	Asia / Pakistan / Rawalpindi	12/05/2025	32	Y	Female
EPI_ISL_19894275	hCoV-19/Pakistan/NIC-AFIP-3382/2025	SARS-CoV-138	NY.18 (consensus call)	GRA	Asia / Pakistan / Rawalpindi	01/05/2025	34	Y	Male
EPI_ISL_19894276	hCoV-19/Pakistan/NIC-AFIP-3349/2025	SARS-CoV-139	NY.18 (consensus call)	GRA	Asia / Pakistan / Rawalpindi	30/04/2025	77	Y	Male
EPI_ISL_19894277	hCoV-19/Pakistan/NIC-AFIP-3437/2025	SARS-CoV-140	LP.8.1.1 (consensus call)	GRA	Asia / Pakistan / Rawalpindi	04/05/2025	48	Y	Male
EPI_ISL_19894278	hCoV-19/Pakistan/NIC-AFIP-3951/2025	SARS-CoV-141	LF.7.9.2 (consensus call)	GRA	Asia / Pakistan / Rawalpindi	12/05/2025	75	Y	Female
EPI_ISL_19894279	hCoV-19/Pakistan/NIC-AFIP-3830/2025	SARS-CoV-142	LF.7.9.1 (consensus call)	GRA	Asia / Pakistan / Rawalpindi	09/05/2025	68	Y	Male
EPI_ISL_19894280	hCoV-19/Pakistan/NIC-AFIP-3306/2025	SARS-CoV-143	LF.7.9.2 (consensus call)	GRA	Asia / Pakistan / Rawalpindi	30/04/2025	54	Y	Male
EPI_ISL_19895318	hCoV-19/Pakistan/NIC-AFIP-3334/2025	SARS-CoV-144	XEC (consensus call)	GRA	Asia / Pakistan / Rawalpindi	30/04/2025	31	Y	Female
EPI_ISL_19895368	hCoV-19/Pakistan/NIC-ICT-1367/2025	SARS-CoV-145	LP.8.1.1 (consensus call)	GRA	Asia / Pakistan / Islamabad	24/04/2025	3	M	Male
EPI_ISL_19895369	hCoV-19/Pakistan/NIC-ICT-1392/2025	SARS-CoV-146	LP.8.1.1 (consensus call)	GRA	Asia / Pakistan / Islamabad	29/04/2025	3	M	Male
EPI_ISL_19895370	hCoV-19/Pakistan/NIC-ICT-1430/2025	SARS-CoV-147	LP.8.1.1 (consensus call)	GRA	Asia / Pakistan / Islamabad	21/05/2025	1	M	Male
EPI_ISL_19895471	hCoV-19/Pakistan/NIC-ICT-1416/2025	SARS-CoV-148	LP.8.1.1 (consensus call)	GRA	Asia / Pakistan / Islamabad	12/05/2025	9	M	Male
EPI_ISL_19895472	hCoV-19/Pakistan/NIC-ICT-1403/2025	SARS-CoV-149	XEC (consensus call)	GRA	Asia / Pakistan / Islamabad	05/05/2025	1	Y	Male
